# Supplementary material for: Specific S100 Proteins Bind Tumor Necrosis Factor and Inhibit Its Activity
Source: Int J Mol Sci. 2022 Dec 15;23(24):15956. doi: 10.3390/ijms232415956 (PMC9783754; doi:10.3390/ijms232415956)
Supplement: Supplementary file 1 [file ijms-23-15956-s001.zip]

Archive with 1 entries (1 files):
- ijms-2067507-supplementary.pdf
